# Supplementary material for: Comparative Effects of Cigarette Smoke and Heated Tobacco Product Aerosols on Biofilm Production by Respiratory Pathogens
Source: Microorganisms. 2025 Oct 28;13(11):2459. doi: 10.3390/microorganisms13112459 (PMC12654149; doi:10.3390/microorganisms13112459)
Supplement: Supplementary file 1 [file microorganisms-13-02459-s001.zip]

Archive with 1 entries (1 files):
- microorganisms-3931276-supplementary.pdf
